# Supplementary material for: Effect of Pathogenic Fungal Infestation on the Berry Quality and Volatile Organic Compounds of Cabernet Sauvignon and Petit Manseng Grapes
Source: Front Plant Sci. 2022 Jul 22;13:942487. doi: 10.3389/fpls.2022.942487 (PMC9353940; doi:10.3389/fpls.2022.942487)
Supplement: Supplementary file 1 [file Table_1.xlsx]

## Sheet: Sheet1
Compound	CAS#	分子式	MW	RI	Rt [sec]	Dt [RIPrel]	Volumn（a.u.）
							CS-CK-1	CS-CK-2	CS-CK-3	CS-GM-1	CS-GM-2	CS-GM-3	CS-WR-1	CS-WR-2	CS-WR-3	CS-AN-1	CS-AN-2	CS-AN-3	PM-CK-1	PM-CK-2	PM-CK-3	PM-GM-1	PM-GM-2	PM-GM-3	PM-WR-1	PM-WR-2	PM-WR-3	PM-AN-1	PM-AN-2	PM-AN-3	[+] PM-TJ-1	[+] PM-TJ-2	[+] PM-TJ-3
2-Methylpropanoic acid	C79312	C4H8O2	88.1	1566.6	1717.69	1.15764	147.48	313.409	255.715	490.53	491.872	504.277	321.303	285.743	377.213	297.308	293.931	400.987	380.293	520.707	455.412	629.765	771.312	673.366	1885.19	1547.2	1120.37	752.704	740.853	768.735	752.704	740.853	768.735
Propanoic acid	C79094	C3H6O2	74.1	1538.4	1499.03	1.10708	691.076	767.653	745.77	1246.33	1179.3	1226.87	727.249	696.884	694.562	745.63	723.567	774.834	880.165	895.547	917.69	1474.92	1561.03	1231.28	2024.23	1837.36	1550.13	976.672	993.516	1011.81	976.672	993.516	1011.81
Acetic acid(M)	C64197	C2H4O2	60.1	1462.8	1049.26	1.05129	16901.9	17086.5	16577	32057.3	32842.8	33625.1	18574.7	18955.6	18212.5	21541.7	21592.4	23141.2	24352.3	24899.6	25132.8	37836.7	37915	38813.9	42783.5	42545.2	42706.9	38792.4	38933	39783.8	38792.4	38933	39783.8
Acetic acid(D)	C64197	C2H4O2	60.1	1464.7	1058.64	1.15766	591.885	864.715	672.519	12233.2	14532.5	16616.1	1075.09	1075.23	1068.21	1847.16	1729.08	2245.11	3401.16	3742.38	3757.74	30076.4	30038.1	29284.9	45714.7	44382.5	40012.7	22114.5	23218	25427.8	22114.5	23218	25427.8
1-Hexanol(M)	C111273	C6H14O	102.2	1368.4	701.683	1.32825	5078.49	5040.18	4740.31	3733.41	3723.58	3906.22	7659.13	7598.13	7808.66	8232.67	8109.18	8086.17	7506.89	7573.99	7441.53	1899.87	1972.56	2217.48	376.462	409.796	414.133	2795.1	3019.83	3073.65	2795.1	3019.83	3073.65
1-Hexanol(D)	C111273	C6H14O	102.2	1369.6	704.455	1.65395	1435.36	1438.18	1239.9	737.249	783.052	814.682	3791.16	3717.98	3721.39	4413.22	4324.94	4292.46	3510.52	3590.28	3607.5	194.66	231.351	258.122	120.507	131.46	93.7606	437.818	536.082	511.282	437.818	536.082	511.282
1-Hexanol(T)	C111273	C6H14O	102.2	1368.9	702.792	1.99559	139.334	205.525	173.022	131.843	182.775	212.174	645.837	593.338	622.433	911.315	894.805	916.545	551.026	583.86	557.202	74.7063	141.736	131.356	126.772	115.297	108.953	140.894	162.332	125.095	140.894	162.332	125.095
3-Hydroxy-2-butanone(M)	C513860	C4H8O2	88.1	1298.6	557.923	1.07285	355.062	368.859	357.852	2501.29	2569.72	2597.85	395.228	411.18	382.728	549.53	568.454	639.467	1011.86	1196.96	1205.83	2037.25	2019.58	2285.92	3281.45	3323.19	3390.36	2651.68	2537.56	2671.08	2651.68	2537.56	2671.08
3-Hydroxy-2-butanone(D)	C513860	C4H8O2	88.1	1297	555.075	1.33145	40.4459	78.5123	84.3001	992.507	1101.14	1168.75	79.8387	63.104	105.558	93.8073	84.1757	82.1516	294.973	360.567	353.329	747.943	769.781	957.129	2898.06	2929.41	3103.03	1418.6	1275.87	1332.2	1418.6	1275.87	1332.2
Hexyl acetate(M)	C142927	C8H16O2	144.2	1280.5	528.631	1.3847	76.606	151.232	166.758	306.819	356.361	351.591	641.249	725.323	1145.44	1272.12	1438.18	1612.67	4984.1	5416.31	5508.75	446.943	494.316	482.796	216.743	185.326	198.49	439.777	499.197	482.787	439.777	499.197	482.787
Hexyl acetate(D)	C142927	C8H16O2	144.2	1281	529.388	1.90012	69.3429	151.059	144.531	170.358	171.104	165.299	159.395	181.32	228.443	281.002	432.334	401.729	4814.93	6163.59	6355.13	75.5773	158.898	180.305	144.285	136.824	156.011	140.643	206.456	187.121	140.643	206.456	187.121
Ethyl hexanoate	C123660	C8H16O2	144.2	1238.9	468.485	1.3433	117.856	138.97	114.959	70.7337	59.1536	72.2134	73.9731	81.3807	59.4847	79.3966	75.1929	61.1244	179.978	204.498	219.386	78.2234	87.8061	89.5658	86.282	94.8248	82.2583	459.742	444.836	486.718	459.742	444.836	486.718
(E)-2-Hexenal(M)	C6728263	C6H10O	98.1	1226.5	451.975	1.1769	3741.51	3785.26	3828.57	1625.58	1278.77	1209.11	4285.62	4285	4075.39	3640.91	3608.42	3303.06	1506.3	1480.66	1543.07	1242.51	1254.13	1341.91	424.218	434.123	448.409	616.405	744.599	671.473	616.405	744.599	671.473
(E)-2-Hexenal(D)	C6728263	C6H10O	98.1	1227.1	452.709	1.52571	22248.3	22118.8	21469.2	1379.59	1046.13	1046.13	13098.6	13161.6	10872	7989.51	7735.33	5814.73	1598.28	1826.01	1994.89	2247.94	2295.94	2360.75	1286.71	1332.64	1329.05	3158.24	3150.22	3135.16	3158.24	3150.22	3135.16
1-Penten-3-ol	C616251	C5H10O	86.1	1168	382.14	0.94552	131.192	143.616	146.009	141.192	144.054	139.128	170.889	178.912	172.773	166.296	166.809	176.352	112.124	112.304	107.796	80.0831	89.6502	98.3509	114.381	115.694	109.562	63.3995	69.6917	61.4043	63.3995	69.6917	61.4043
Isoamyl acetate(M)	C123922	C7H14O2	130.2	1131.6	344.798	1.30098	112.397	115.194	115.21	205.256	214.334	222.833	58.4915	69.0274	70.1005	105.063	116.688	145.538	1422.34	1767.02	1881.38	1156.03	1170.28	1210.38	859.192	901.335	855.683	1719.23	1752.78	1697.49	1719.23	1752.78	1697.49
Isoamyl acetate(D)	C123922	C7H14O2	130.2	1131.3	344.509	1.74028	31.3565	56.2941	53.468	63.1062	59.3336	60.0068	59.5602	54.2745	56.4208	57.1362	59.6224	65.4502	1310.33	2469.37	3030.7	873.302	902.963	910.327	655.047	716.078	664.803	2384.44	2336.47	2283.61	2384.44	2336.47	2283.61
2-Methyl-1-propanol(M)	C78831	C4H10O	74.1	1104.4	319.339	1.17187	242.111	267.404	284.032	1728.14	1738.48	1713.79	533.007	528.494	607.726	1434.08	1464.09	1484.81	1666.24	1752.08	1780.35	1993.44	1982.26	1957.68	1863.82	1891.47	1879.36	1893.75	1958.01	1956.74	1893.75	1958.01	1956.74
2-Methyl-1-propanol(D)	C78831	C4H10O	74.1	1103.4	318.471	1.36777	1248.51	1253.46	1304.98	3088.87	3047.23	3075.81	1022.43	1039.03	960.146	3179.78	3218.55	3192.49	1922.67	2251.56	2381.65	5643.29	5618.56	5825.58	6483.47	6496.69	6530.34	6817.36	6908.66	6914.3	6817.36	6908.66	6914.3
Hexanal(M)	C66251	C6H12O	100.2	1101.5	316.735	1.2624	5912.65	5905.21	5803.4	1934.52	1687.76	1681.61	3409.07	3434.06	3069.08	2341.26	2251.35	2097.78	1638.49	1723.3	1781.56	1572.78	1600.84	1703.98	1784.71	1868.67	1878.84	2010.37	1980.15	2001.86	2010.37	1980.15	2001.86
Hexanal(D)	C66251	C6H12O	100.2	1094.7	311.238	1.56219	14511.9	14444.7	13668.3	844.785	665.103	645.668	5811.18	5881.59	4512.12	2625.9	2276.2	1645.24	358.43	332.579	321.274	296.479	384.016	410.214	375.856	401.311	401.082	463.686	426.415	455.328	463.686	426.415	455.328
2-Methylpropyl acetate(M)	C110190	C6H12O2	116.2	1023.4	268.504	1.28717	80.8763	86.0709	87.344	497.156	501.366	498.869	83.3736	86.9641	88.9993	327.711	333.43	365.762	569.258	716.193	767.393	1130.86	1140.06	1144.23	1055.27	1009.51	1063.15	583.08	562.533	582.331	583.08	562.533	582.331
2-Methylpropyl acetate(D)	C110190	C6H12O2	116.2	1021.6	267.449	1.61112	41.6524	70.9626	58.3604	99.9639	90.8034	106.163	62.8974	64.0416	49.5287	63.9483	67.1766	69.9961	223.206	442.015	524.917	994.947	986.826	1013.75	3889.31	3958	3802.46	213.237	208.928	208.137	213.237	208.928	208.137
2-Pentanone	C107879	C5H10O	86.1	992.8	252.367	1.36789	63.8839	66.4634	59.6269	466.363	454.415	465.201	1667.01	1644.74	2020.69	451.153	316.406	360.014	942.083	506.401	523.422	241.502	249.357	263.981	413.76	424.613	411.44	270.766	303.136	295.424	270.766	303.136	295.424
Ethanol	C64175	C2H6O	46.1	935.2	230.801	1.13103	9621.03	10587	10185.8	10246.1	9953.03	10181.9	10717	10568.9	10351.1	10245.7	10114.4	9858.4	6456.74	5936.11	5913.77	10049.3	10316.7	10439.1	9942.52	9954.3	10005.8	10574.1	10548.8	10468.8	10574.1	10548.8	10468.8
Propyl acetate	C109604	C5H10O2	102.1	985.8	249.652	1.47729	9.86042	15.6171	13.5731	33.0806	33.3517	32.4296	21.6827	17.9878	18.621	54.2745	75.8839	97.1333	648.503	990.607	1089.26	247.792	241.56	243.267	620.331	629.44	609.166	205.231	178.652	183.053	205.231	178.652	183.053
Propanoicacid ethyl ester	C105373	C5H10O2	102.1	964.8	241.659	1.45393	13.5997	23.0469	26.133	131.625	132.376	131.072	33.7027	40.3659	67.0633	246.83	331.317	424.14	2277.31	2662.36	2774.22	492.632	487.051	514.139	702.722	706.513	673.294	903.299	879.083	860.58	903.299	879.083	860.58
Ethyl isobutyrate	C97621	C6H12O2	116.2	973.6	244.977	1.55908	21.2028	23.2891	24.5444	51.4084	52.0216	44.8518	24.3044	22.367	25.5709	16.0393	16.1148	18.0367	21.1828	22.8092	23.0247	106.918	106.636	107.123	204.327	199.703	185.542	106.987	107.118	114.941	106.987	107.118	114.941
Ethyl acetate	C141786	C4H8O2	88.1	888	214.512	1.32965	7925.69	8041.61	7838.51	13753	13712.7	13753.2	11401.3	12090.1	13349.2	15977.2	16369.8	16777.3	19331.7	19558.3	19610	16677.7	16856	16987.1	18371	18429.8	18397.4	17216.1	17162.9	17161.5	17216.1	17162.9	17161.5
3-Methylbutanal	C590863	C5H10O	86.1	922.4	226.276	1.40082	622.442	583.853	657.571	276.372	246.353	245.208	708.439	537.268	449.029	121.249	119.549	111.437	41.819	38.7218	39.1573	58.8759	58.4249	53.2702	36.7333	32.4541	33.8693	98.3975	66.2612	71.578	98.3975	66.2612	71.578
Methyl acetate	C79209	C3H6O2	74.1	850.8	202.498	1.19096	669.389	645.899	602.156	3735.91	3667.21	3619.66	1664.03	1913.89	2389.73	2917.71	3058.5	3242.23	6265.45	6394.84	6311.79	4855.55	4742.33	4621.19	5642.29	5634.02	5500.1	3704.96	3708.8	3560.51	3704.96	3708.8	3560.51
Propan-2-one	C67641	C3H6O	58.1	835.8	197.824	1.11461	637.548	661.521	667.62	1214.93	1226.23	1236.46	694.651	674.43	648.443	1088.32	1065.26	1022.62	517.379	470.669	459.585	1070.19	1056.05	1028.16	892.823	861.958	876.204	709.239	708.901	715.922	709.239	708.901	715.922
2-Methyl propanal	C78842	C4H8O	72.1	831.2	196.433	1.28088	331.126	315.447	374.32	980.667	958.984	963.252	1131.61	1122.1	1171.22	783.565	822.736	859.603	1296.12	1352.71	1406.27	1377.66	1251.55	1308.01	1196.66	1179.7	1185.9	1706.96	1718.8	1733.8	1706.96	1718.8	1733.8
Propanal(M)	C123386	C3H6O	58.1	819.6	192.921	1.06504	781.188	802.031	751.316	728.609	696.635	677.247	742.593	735.452	715.858	853.555	817.475	803.811	701.574	727.525	730.104	350.913	401.546	577.161	588.154	598.146	583.213	654.931	651.783	675.112	654.931	651.783	675.112
Propanal(D)	C123386	C3H6O	58.1	822	193.65	1.14125	240.969	255.278	231.746	204.64	194.835	187.47	312.561	314.831	309.126	326.038	320.761	313.636	253.376	279.16	272.71	72.9755	59.298	116.876	109.302	109.602	103.374	130.798	126.137	138.59	130.798	126.137	138.59
Methanol	C67561	CH4O	32	912.2	222.721	0.98563	695.017	688.167	700.098	192.802	198.177	193.558	405.586	348.432	278.74	92.3231	74.5419	59.7113	6.29218	6.50992	5.66341	36.3933	37.0821	40.7881	9.75377	10.187	9.91374	33.8782	36.2822	39.0728	33.8782	36.2822	39.0728
Acetaldehyde	C75070	C2H4O	44.1	778.2	180.93	0.98633	2093.9	2041.02	2064.44	1714.62	1791.02	1738.85	2076.02	1987.66	2215.25	1972.81	1914.74	1840.88	2129.89	2072.99	2019.28	1479.46	1362.07	1692.91	1582.1	1501.76	1477.22	1562.16	1636.58	1439.97	1562.16	1636.58	1439.97
Butyl acetate	C123864	C6H12O2	116.2	1081.9	303.09	1.23772	28.7014	28.377	29.7545	23.7512	17.8745	13.5153	10.2692	8.61176	12.0245	15.4461	14.3329	16.8902	89.0881	98.7086	101.741	20.9095	22.4981	23.7045	52.1704	47.7801	43.8253	17.639	18.781	18.3211	17.639	18.781	18.3211
3-Methyl-1-butanol(M)	C123513	C5H12O	88.1	1213.8	435.646	1.24493	567.554	583.113	609.055	2699	2706.6	2707.1	872.322	878.839	983.364	1843.54	1869.64	2025.8	2987.2	3128.72	3143.36	3138.57	3136.38	3252.55	2984.27	2984.52	2968.75	3239.42	3314.58	3292.46	3239.42	3314.58	3292.46
3-Methyl-1-butanol(D)	C123513	C5H12O	88.1	1214.1	435.999	1.49095	2353.97	2362.91	2131.13	1481.96	1465.95	1537.24	477.308	454.166	343.855	768.453	781.05	797.701	2014.69	2376.21	2557.63	3061.6	3046.1	3278.61	2785.79	2883.16	2883.15	4369.84	4291.86	4314.96	4369.84	4291.86	4314.96
3-Methyl-1-butanol(T)	C123513	C5H12O	88.1	1215.8	438.118	1.78823	83.2559	90.7367	94.0183	63.7794	72.0024	76.3171	50.5108	51.8949	50.3974	56.2164	48.3156	61.9509	84.4645	119.231	116.137	156.04	176.372	172.273	110.478	113.23	107.736	430.572	422.849	424.78	430.572	422.849	424.78
1-Propanol(M)	C71238	C3H8O	60.1	1047.9	282.482	1.11188	487.32	491.548	495.714	643.204	650.983	648.255	515.041	517.541	513.226	586.548	576.679	572.397	611.386	609.933	596.073	360.594	362.885	358.026	240.156	250.767	241.311	284.132	330.315	390.557	284.132	330.315	390.557
1-Propanol(D)	C71238	C3H8O	60.1	1048.5	282.816	1.25422	224.77	225.868	226.547	648.957	666.967	671.066	232.4	246.348	244.462	893.794	883.471	894.398	545.562	602.492	629.587	981.245	987.766	1018.7	976.726	1023.25	995.14	1266.53	1227.03	1301.28	1266.53	1227.03	1301.28
(E)-2-Octenal(M)	C2548870	C8H14O	126.2	1418.6	852.241	1.34901	287.574	330.32	289.558	181.342	230.862	180.851	1368.47	1255.68	1255.05	1031.62	909.627	932.354	222.517	207.937	170.451	69.5873	195.133	144.06	103.443	151.792	104.056	106.183	124.086	127.994	106.183	124.086	127.994
(E)-2-Octenal(D)	C2548870	C8H14O	126.2	1418.5	851.636	1.81337	56.1675	121.307	116.412	66.1346	85.2733	79.1055	398.189	333.37	360.05	246.424	251.07	222.846	113.435	89.397	94.3094	40.286	89.9924	66.6456	85.8687	84.149	88.1683	75.0352	65.0081	83.9046	75.0352	65.0081	83.9046
Heptanal	C111717	C7H14O	114.2	1191.7	408.576	1.34677	237.608	242.616	218.127	54.7455	56.6985	58.6137	67.2166	70.8937	58.9359	61.0888	48.9133	57.0851	53.3991	54.9633	72.7445	28.3637	49.6154	50.0086	50.7974	37.4976	37.9642	64.8992	41.5902	50.0797	64.8992	41.5902	50.0797
Butan-1-ol	C71363	C4H10O	74.1	1152.9	366.206	1.18015	143.965	148.615	141.705	343.944	336.856	345.537	143.649	129.814	125.957	292.902	294.513	278.256	279.878	225.523	200.821	285.45	285.266	333.23	332.819	306.306	298.75	266.802	280.12	280.378	266.802	280.12	280.378
Dimethyl sulfide	C75183	C2H6S	62.1	799.5	187.004	0.95792	403.479	410.192	435.922	411.94	420.192	423.156	587.808	606.807	663.634	415.035	423.733	429.595	416.328	409.501	408.785	297.737	304.62	365.844	377.042	370.925	366.222	340.184	367.202	330.844	340.184	367.202	330.844
1	unidentified	*	0	1208.9	429.431	1.17965	1833.5	1832.28	1751.82	223.444	211.155	194.638	701.832	709.519	521.08	343.897	330.933	261.961	216.092	225.93	233.124	181.233	197.828	230.356	207.931	213.97	219.342	272.981	281.891	278.789	272.981	281.891	278.789
2	unidentified	*	0	1148.7	361.868	1.22975	1154.55	1158.43	1117.06	179.518	178.105	177.152	453.57	464.279	319.573	256.742	249.594	220.451	134.833	103.021	100.693	140.143	149.393	150.668	191.472	182.398	194.144	129.383	125.113	139.392	129.383	125.113	139.392
3	unidentified	*	0	1148.4	361.578	1.51766	1120.98	1121.51	934.702	53.2547	54.1056	44.3385	121	105.801	77.3369	48.6022	68.3075	56.1164	72.8	90.2879	135.257	48.3711	70.416	65.5258	70.9914	68.2408	61.8709	84.7978	83.5291	82.5938	84.7978	83.5291	82.5938
4	unidentified	*	0	1022.2	267.808	1.17819	993	1007.81	1021.18	1242.98	1259.16	1279.34	902.879	963.466	960.815	1186.88	1200.2	1207.84	682.519	587.181	582.158	730.733	724.274	771.759	247.255	244.422	292.566	735.63	774.825	786.834	735.63	774.825	786.834
5	unidentified	*	0	984.6	249.2	1.27123	78.6323	80.4164	86.162	103.968	106.854	105.316	101.561	103.445	113.079	172.564	181.56	183.597	224.852	264.805	266.433	309.579	309.948	335.614	389.333	390.28	381.299	330.928	317.093	325.883	330.928	317.093	325.883
6	unidentified	*	0	966	242.112	1.26592	44.9918	51.4617	42.6877	284.277	287.989	290.011	97.6599	126.963	148.626	337.374	365.422	374.443	249.221	232.857	229.998	428.81	428.688	454.752	351.827	355.45	359.172	646.211	637.561	639.672	646.211	637.561	639.672
7	unidentified	*	0	970.4	243.771	1.50385	2.50621	6.88763	7.27644	33.9693	34.7025	31.8342	6.03889	5.39235	6.5788	17.7879	23.4713	24.6266	117.083	136.375	152.948	135.797	136.251	134.629	167.698	167.652	154.09	209.704	200.925	205.409	209.704	200.925	205.409
8	unidentified	*	0	842.9	200.013	1.15397	399.862	402.324	395.505	1057.9	1055.3	1052.86	550.837	566.974	599.086	959.433	950.088	928.043	573.539	536.206	528.25	957.331	1006.67	1033.02	912.628	912.333	901.091	851.811	833.423	849.942	851.811	833.423	849.942
9	unidentified	*	0	792.2	184.905	1.08583	865.728	849.647	1020.79	1766.67	1835.93	1893.45	1838.26	1866.21	2014.36	1365.92	1535.11	1589.1	947.084	954.467	976.968	1014.9	1005.97	1237.93	1841.09	1827.18	1823.72	562.059	609.308	619.295	562.059	609.308	619.295
10	unidentified	*	0	771.6	179.075	1.13272	172.702	168.629	156.525	558.078	511.262	511.786	212.101	204.956	183.506	368.841	358.343	358.59	210.91	230.291	251.527	234.386	225.248	578.239	656.102	653.058	632.069	619.273	621.933	612.321	619.273	621.933	612.321
11	unidentified	*	0	748.5	172.781	1.21373	15.0106	17.1502	19.9852	36.7555	35.3535	35.9912	18.5233	23.2802	22.7447	31.4765	30.8344	30.59	32.6118	29.2258	29.5679	77.0614	78.5212	189.692	296.926	285.952	318.379	134.46	125.846	133.118	134.46	125.846	133.118
12	unidentified	*	0	841.5	199.59	1.23566	48.62	49.1288	53.0081	83.998	85.6065	81.8206	113.479	134.082	149.755	72.2979	83.2181	98.6864	191.114	200.423	215.294	122.913	114.981	120.569	128.925	130.229	131.387	157.696	158.122	164.441	157.696	158.122	164.441
13	unidentified	*	0	1026.6	270.267	1.24591	40.7636	42.7344	52.6548	203.618	200.432	190.563	77.4192	76.8548	70.1049	191.296	189.185	197.022	160.248	160.944	177.145	159.14	158.215	177.31	174.175	193.445	194.598	134.942	126.668	133.607	134.942	126.668	133.607
